# Supplementary material for: An Optimized Competitive-Aging Method Reveals Gene-Drug Interactions Underlying the Chronological Lifespan of Saccharomyces cerevisiae
Source: Front Genet. 2020 May 14;11:468. doi: 10.3389/fgene.2020.00468 (PMC7240105; doi:10.3389/fgene.2020.00468)
Supplement: FIGURE S1 — Examples of raw data for OD600, and RFPraw and CFPraw signal from outgrowth-culture kinetics monitored throughout the experiment. [file Data_Sheet_1.zip]

Archive with 13 entries (13 files):
- 13-AVELAR_DataS1.xls
- 01-AVELAR_NoteS1.pdf
- 02-AVELAR_TableS1.pdf
- 03-AVELAR_FigS1.pdf
- 04-AVELAR_FigS2.pdf
- 05-AVELAR_FigS3.pdf
- 06-AVELAR_FigS4.pdf
- 07-AVELAR_FigS5.pdf
- 08-AVELAR_FigS6.pdf
- 09-AVELAR_FigS7.pdf
- 10-AVELAR_FigS8.pdf
- 11-AVELAR_FigS9.pdf
- 12-AVELAR_FigS10.pdf
