# Supplementary material for: An Optimized Competitive-Aging Method Reveals Gene-Drug Interactions Underlying the Chronological Lifespan of Saccharomyces cerevisiae
Source: Front Genet. 2020 May 14;11:468. doi: 10.3389/fgene.2020.00468 (PMC7240105; doi:10.3389/fgene.2020.00468)
Supplement: FIGURE S1 — Examples of raw data for OD600, and RFPraw and CFPraw signal from outgrowth-culture kinetics monitored throughout the experiment. [file Data_Sheet_1.zip › 13-AVELAR_DataS1.xls]

## Sheet: README
This file contains the relative survivorship (S) of all of the mutants screened through competitive-aging with and without metformin, as well as their relative growth (G) according to the multiple linear regression that simmultaneously fits these parameters along with batch error (C) and initial proportion of strains in competition (A). By definition, reference wells are set to S=0 and G=0 (not l…
Strains used in this experiment are: MAT-a his3Δ::natMX4 hoΔ::CFP-CaURA3MX4 MAT-a xΔ::natMX4 hoΔ::RFP-CaURA3MX4
Mutants aimed in the original array	85
Mutants with valid measurements	78
Empty wells	1
RFP/CFP reference samples (S=0, G=0)	10

## Sheet: Data_SC
GeneName	ORFName	well_pos	S1	S2	S3	S4	S_mean	S_std	G1	G2	G3	G4	G_mean	G_std	rS1	rS2	rS3	rS4	rS_mean	rS_std
ALG3	YBL082C	G12	-0.0117281	-0.0206901	-0.0181554	-0.0124477	-0.0157553	0.00436927	-0.0185544	-0.00199699	-0.0220316	-0.0135205	-0.0140259	0.00874736	-0.121969	-0.237218	-0.277558	-0.223692	-0.215109	0.0661747
APL3	YBL037W	F5	0.00784086	0.00742742	-0.0142557	-0.0159428	-0.00373254	0.0131443	-0.0139769	-0.0144823	-0.0165703	-0.0132397	-0.0145673	0.00142947	0.090718	0.101043	-0.224094	-0.278445	-0.0776943	0.201696
APN2	YBL019W	E11	-0.00209145	-0.0114535	0.0187671	0.00229839	0.00188012	0.0126346	-0.00683729	-0.00249649	-0.0163103	0.00235068	-0.00582334	0.00793486	-0.0228693	-0.138197	0.401493	0.047393	0.0719551	0.232633
AQY1	YPR192W	C4	0.0282138	0.00728833	0.0100776	0.00534884	0.0127321	0.010502	-0.0156056	-0.0106001	-0.0101711	-0.0080185	-0.0110988	0.00320983	0.374057	0.0990543	0.195492	0.113976	0.195645	0.126267
ASN1	YPR145W	B11	0.0158927	0.0148527	0.010945	0.00941559	0.0127765	0.00309145	-0.00294403	-0.00235402	-0.00905379	-0.00462624	-0.00474452	0.00302986	0.193321	0.213422	0.21425	0.210254	0.207812	0.00981282
AST1	YBL069W	G6	0.0239498	0.0116475	0.0111325	0.00984004	0.0141425	0.00658227	-0.0103915	-0.00786827	-0.00967824	-0.00445494	-0.00809825	0.00265092	0.307748	0.163357	0.218351	0.220858	0.227579	0.0596709
ATE1	YGL017W	H10	-0.00680626	0.000820863	0.00820546	0.00734198	0.00239051	0.0069612	-0.0102218	-0.00525843	0.00266439	-0.00119099	-0.0035017	0.00552586	-0.0725825	0.0106783	0.156165	0.160006	0.0635667	0.114322
ATG8	YBL078C	G9	-0.0476151	-0.0374838	-0.0250249	-0.0122088	-0.0305831	0.015343	-0.0129531	-0.0194989	-0.0149826	-0.0124776	-0.0149781	0.00320365	-0.423078	-0.395426	-0.365299	-0.219837	-0.35091	0.0905116
AVT5	YBL089W	H4	-0.0393154	-0.0416168	-0.0303429	-0.0280555	-0.0348327	0.00663847	-0.00606631	-0.01277	0.00321073	0.00052267	-0.00377574	0.00715148	-0.361063	-0.430805	-0.428302	-0.447894	-0.417016	0.0383047
BNA6	YFR047C	D5	0.00784857	0.0239536	0.0151082	0.00918177	0.014023	0.00733384	-0.0218473	-0.0152005	-0.0200225	-0.00898093	-0.0165128	0.0057511	0.0908114	0.370984	0.309533	0.20446	0.243947	0.123085
CDC50	YCR094W	C6	0.093708	-0.00469656	0.0186556	0.00483916	0.0281265	0.0447597	-0.0427338	-0.030535	-0.0423469	-0.028624	-0.0360599	0.00752517	3.31131	-0.0589957	0.398564	0.102538	0.938353	2.23739
CDH1	YGL003C	H7	-0.0374965	-0.0395589	-0.0164073	-0.0081882	-0.0254127	0.015534	-0.0409032	-0.0428153	-0.0160358	-0.0246189	-0.0310933	0.0129394	-0.346942	-0.413346	-0.253945	-0.152638	-0.291718	0.113451
CHL1	YPL008W	A5	-0.0158131	-0.011779	-0.0123315	-0.0134271	-0.0133377	0.00178677	-0.0373891	-0.0282643	-0.0241851	-0.0244031	-0.0285604	0.00617682	-0.161185	-0.141858	-0.196622	-0.239339	-0.184751	0.0428794
CLB2	YPR119W	B1	-0.0276576	-0.0315397	-0.0601195	-0.0142066	-0.0333808	0.019311	-0.0100902	-0.0105003	-0.0229757	-0.00704809	-0.0126536	0.0070516	-0.2669	-0.342244	-0.722376	-0.251622	-0.395785	0.221301
CLB5	YPR120C	B2	-0.032893	-0.0419318	-0.035915	-0.0362107	-0.0367376	0.00377337	-0.0402973	-0.0259456	-0.0219331	-0.0200564	-0.0270581	0.0091616	-0.310288	-0.433451	-0.490316	-0.547688	-0.445436	0.101453
CTF4	YPR135W	B7	-0.014484	-0.0404912	-0.0569539	0.00699001	-0.0262348	0.0282186	-0.0644968	-0.0318997	-0.0677814	-0.057325	-0.0553757	0.0162482	-0.148594	-0.421293	-0.694916	0.151722	-0.27827	0.363207
DBF20	YPR111W	A11	0.0105877	-0.00123312	-0.00182234	-0.000420763	0.00177787	0.00590125	0.000685292	0.0058816	-0.0200052	0.00990384	-0.000883617	0.0132945	0.124551	-0.0158298	-0.0316053	-0.0084381	0.0171694	0.0722366
DIE2	YGR227W	D9	-0.0100553	-0.0461722	-0.0376318	-0.0407581	-0.0336544	0.0161234	-0.0192558	-0.0202743	-0.0217943	-0.0184734	-0.0199494	0.00143399	-0.105457	-0.468402	-0.508672	-0.599294	-0.420456	0.217016
DUG1	YFR044C	D4	0.0307238	0.0190745	0.0164113	0.00332868	0.0173846	0.0112443	-0.0138425	-0.00126925	-0.0210983	-0.019129	-0.0138348	0.00891964	0.415249	0.283442	0.341324	0.0693895	0.277351	0.148765
ERP6	YGL002W	H6	0.0159833	0.0169917	0.0109192	0.0150591	0.0147383	0.00266561	0.0424897	0.035138	0.00648295	0.00177156	0.0214705	0.0203411	0.194539	0.248285	0.213687	0.361366	0.254469	0.074655
FMT1	YBL013W	E7	-0.0525854	-0.0446382	-0.0129982	-0.0266991	-0.0342303	0.0178209	-0.035153	-0.0202769	-0.0195379	-0.0159635	-0.0227328	0.00849163	-0.458454	-0.455899	-0.206227	-0.430286	-0.387717	0.12166
FUS3	YBL016W	E8	-0.0106404	-0.00509179	-0.0154364	0.00882451	-0.00558604	0.0104958	-0.0407876	-0.0385433	-0.0329693	-0.0150679	-0.031842	0.0116558	-0.111264	-0.063805	-0.240586	0.195672	-0.0549957	0.18305
GDB1	YPR184W	C2	-0.015073	-0.0358993	-0.0382202	-0.0323296	-0.0303805	0.0104887	-0.00468485	-0.00313961	0.00125413	-0.00211957	-0.00217247	0.00251607	-0.154194	-0.381524	-0.514887	-0.501435	-0.38801	0.167008
HAP3	YBL021C	E12	-0.153913	-0.149454	-0.105065	-0.0890014	-0.124358	0.032278	-0.0436316	-0.0420812	-0.0350056	-0.0246999	-0.0363546	0.00862939	-0.994131	-1.07631	-1.04777	-1.02691	-1.03628	0.0346365
HAT1	YPL001W	A9	0.018643	0.0185145	0.0109967	0.00758516	0.0139349	0.00554049	-0.0035307	-0.00932763	-0.00344434	-0.00249431	-0.00469924	0.00312111	0.230928	0.273867	0.21538	0.165769	0.221486	0.0446262
HIR1	YBL008W	E6	-0.0403494	-0.048971	-0.0400754	-0.0414137	-0.0427024	0.00421878	-0.013121	-0.00810951	-0.0217317	-0.0134715	-0.0141084	0.00564159	-0.369001	-0.49082	-0.534232	-0.606518	-0.500143	0.0996038
HST2	YPL015C	A2	0.0158118	0.00220239	-0.00114419	-0.034814	-0.00448602	0.0215073	-0.0102787	-0.000180307	0.0105784	0.017816	0.00448387	0.0123096	0.192236	0.0289115	-0.0199604	-0.531289	-0.0825254	0.312631
HSV2	YGR223C	D8	0.0101041	0.019055	0.0212591	0.0172447	0.0169157	0.00482865	-0.0163036	-0.0145291	-0.0236736	-0.0108956	-0.0163505	0.00537599	0.118511	0.283106	0.469349	0.426627	0.324398	0.158699
HTA2	YBL003C	E5	0.0149923	0.0108019	0.0104215	-0.00335176	0.00821599	0.00798504	-0.0105844	0.00618683	0.000672361	0.00415599	0.000107692	0.00748297	0.181311	0.150555	0.202887	-0.0653208	0.117358	0.123665
HXK1	YFR053C	D6	0.0324398	0.0270293	0.0201748	0.0198537	0.0248744	0.00603248	-0.0119767	-0.00503318	-0.0117997	-0.00559458	-0.00860105	0.0038033	0.44442	0.430387	0.439256	0.510552	0.456154	0.0367257
IRC5	YFR038W	D1	-0.00544482	-0.00536983	-0.00400452	-0.000162918	-0.00374552	0.00247845	-0.0062652	-0.019743	0.00158067	-0.0058872	-0.00757869	0.0088779	-0.0584793	-0.0671747	-0.0681824	-0.00327566	-0.049278	0.030976
KAR3	YPR141C	B10	-0.014711	-0.0258291	0.00833533	0.00376381	-0.00711023	0.0159685	-0.032926	-0.0205511	-0.0352562	-0.0294959	-0.0295573	0.00645344	-0.150756	-0.288341	0.158844	0.0788266	-0.0503566	0.205888
KIP1	YBL063W	G1	-0.00877028	-0.000146655	-0.00101872	0.00110356	-0.00220803	0.0044607	-0.0066817	0.00164712	0.0108526	0.00839583	0.00355347	0.00785534	-0.0925836	-0.00189583	-0.0177909	0.0224753	-0.0224487	0.0496024
LSC2	YGR244C	E4	-0.062773	-0.036416	-0.0462426	-0.0375216	-0.0457383	0.0121772	-0.0171941	-0.0104519	-0.0171731	-0.0124696	-0.0143222	0.00340521	-0.527275	-0.386079	-0.595979	-0.56284	-0.518043	0.0923407
MAP2	YBL091C	H5	-0.00687669	0.00813822	0.00772481	0.014307	0.00582335	0.00898588	0.0497295	-0.00128074	0.0344568	0.0243931	0.0268246	0.0214375	-0.0733066	0.111271	0.146313	0.339862	0.131035	0.169301
MPC3	YGR243W	E3	0.0170592	0.00538295	0.0083601	0.00184009	0.00816059	0.00650358	-0.00980631	-0.00889272	-0.00771217	-0.006398	-0.0082023	0.00147707	0.2091	0.0721966	0.159356	0.0377619	0.119603	0.078603
MRPL9	YGR220C	D7	-0.133564	-0.117292	-0.109648	-0.0717519	-0.108064	0.0261818	-0.0253477	-0.0237098	-0.0284917	-0.0175011	-0.0237626	0.00462187	-0.907168	-0.923342	-1.07569	-0.894053	-0.950064	0.0846042
MRPS16	YPL013C	A3	-0.0807181	-0.0856573	-0.0710597	-0.0426511	-0.0700216	0.0192277	-0.0352658	-0.0230383	-0.0191048	-0.0102774	-0.0219215	0.0103736	-0.638053	-0.745907	-0.811858	-0.620015	-0.703959	0.0909066
MSH3	YCR092C	C5	0.0208053	0.00156275	0.00325387	0.00514047	0.0076906	0.00886441	-0.0136543	-0.012971	-0.01649	-0.0145183	-0.0144084	0.00152534	0.26152	0.0204282	0.0590432	0.109284	0.112569	0.105755
NAS6	YGR232W	D11	0.000736717	-0.00541556	0.00312294	-0.00188183	-0.000859434	0.00366108	-0.0124561	-0.0179078	-0.00915023	-0.00403259	-0.0108867	0.00582389	0.00818193	-0.0677278	0.0565988	-0.0371979	-0.0100362	0.0542777
NCL1	YBL024W	F2	0.0361117	0.0094681	0.00493377	-0.00731724	0.0107991	0.0183039	6.52968e-05	-5.64476e-05	-0.00417718	-0.00397008	-0.0020346	0.00235651	0.509856	0.130691	0.0909473	-0.137466	0.148507	0.268318
NUP170	YBL079W	G10	-0.022929	-0.0170959	-0.0372041	-0.0118642	-0.0222733	0.0109318	-0.036126	-0.0187116	-0.0317692	-0.0190337	-0.0264101	0.00888439	-0.226026	-0.199843	-0.50413	-0.214252	-0.286063	0.145772
PEP1	YBL017C	E9	-0.094657	-0.100876	-0.0733983	-0.0513663	-0.0800744	0.0224653	-0.039494	-0.0394192	-0.0393449	-0.036657	-0.0387288	0.0013825	-0.716358	-0.835198	-0.82999	-0.710237	-0.772946	0.068954
PET112	YBL080C	G11	-0.121579	-0.147058	-0.0682393	-0.0668536	-0.100933	0.0399336	-0.0113049	-0.0227642	-0.0179834	-0.0163989	-0.0171128	0.00472363	-0.852173	-1.06569	-0.789545	-0.85287	-0.89007	0.120787
PFK1	YGR240C	E1	NaN	NaN	0	NaN	NaN	NaN		NaN	-0.146083	NaN	NaN	NaN	NaN	NaN	0	NaN	NaN	NaN
PHB2	YGR231C	D10	-0.0215199	-0.040007	-0.0271868	-0.0305395	-0.0298133	0.00774851	-0.0216946	-0.0200878	-0.022868	-0.0160367	-0.0201718	0.002983	-0.213516	-0.417174	-0.391392	-0.479358	-0.37536	0.114039
PHO81	YGR233C	D12	-0.00920781	-0.0190917	-0.00743468	-0.00788268	-0.0109042	0.00550999	-0.00474826	-0.00530238	-0.00130972	0.00444799	-0.00172809	0.00448018	-0.0969852	-0.220769	-0.123103	-0.147342	-0.14705	0.0532743
PIM1	YBL022C	F1	-0.0108334	-0.0401318	-0.0224738	0.00653001	-0.0167273	0.0196336	-0.0450799	-0.0395718	-0.0193581	-0.0228897	-0.0317249	0.012529	-0.113172	-0.418237	-0.333607	0.140998	-0.181005	0.250236
PMC1	YGL006W	H9	-0.061444	-0.0428073	-0.0233997	-0.0353396	-0.0407477	0.0159455	-0.0175183	-0.0119202	-0.0117924	-0.0144509	-0.0139205	0.00269289	-0.518561	-0.440768	-0.345226	-0.537492	-0.460512	0.0875145
PRS4	YBL068W	G4	0.000861958	0.0169387	0.0260918	0.00221452	0.0115267	0.0121365	-0.0118387	-0.00728254	-0.019468	-0.00709956	-0.0114222	0.00579454	0.00957953	0.247405	0.615713	0.0456236	0.22958	0.277883
PRX1	YBL064C	G2	-0.000589666	0.00703999	-0.00182543	0.00382986	0.00211369	0.00408405	-0.0175548	-0.0135371	0.000495204	-0.00373178	-0.00858212	0.0083862	-0.0065009	0.0955126	-0.0316581	0.080267	0.0344051	0.0629155
PTC3	YBL056W	F10	-0.0160563	-0.0193466	-0.0028985	0.00996834	-0.00708328	0.0134062	-0.0290113	-0.0311072	-0.0188366	-0.0136453	-0.0231501	0.00829892	-0.163472	-0.22341	-0.0498109	0.224086	-0.0531519	0.198352
PTH2	YBL057C	F11	0.0206065	0.0100044	0.025455	0.00703254	0.0157746	0.00869435	-0.0216522	-0.0206081	-0.021712	-0.0155141	-0.0198716	0.00294889	0.258668	0.138632	0.595155	0.152719	0.286293	0.212763
RPL19b	YBL027W	F3	-0.0485616	-0.0378884	-0.0398614	-0.0310444	-0.0393389	0.00721649	-0.0245628	-0.0219476	-0.0245718	-0.0203405	-0.0228557	0.00208247	-0.429912	-0.398945	-0.53202	-0.485636	-0.461628	0.059066
RPL22b	YFL034C-A	C11	0.0150165	0.00102007	0.0113999	0.0108792	0.0095789	0.0059952	-0.0114849	-8.01314e-05	-0.0197864	-0.0071316	-0.00962076	0.00824693	0.181632	0.0132869	0.22423	0.247305	0.166613	0.105775
RPL23a	YBL087C	H2	0.00568554	0.00583178	-0.000122795	-0.00341701	0.00199438	0.00455031	-0.0250199	-0.0256475	-0.0182602	-0.0168073	-0.0214338	0.00454942	0.06495	0.0784586	-0.00216135	-0.0665511	0.018674	0.0668658
RPL29	YFR032C-A	C12	-0.00849206	-0.0235675	-0.00644883	-0.0104647	-0.0122433	0.00772548	-0.031857	-0.0377709	-0.0215706	-0.0229421	-0.0285352	0.00766203	-0.0897745	-0.266164	-0.107625	-0.19124	-0.163701	0.0813772
RPN14	YGL004C	H8	0.00160551	0.00540494	0.00442753	0.00797097	0.00485224	0.00263018	-0.00930267	-0.00788327	-0.00308135	-0.0132528	-0.00838001	0.0041999	0.0179176	0.0725025	0.0812255	0.174982	0.086657	0.0652082
RPS23b	YPR132W	B6	0.0135604	0.0181686	0.018777	0.0168832	0.0168473	0.00232913	-0.0138815	-0.0043641	-0.00580379	-0.00231518	-0.00659114	0.00506664	0.162503	0.267997	0.401755	0.415533	0.311947	0.119806
RQC2	YPL009C	A4	0.0389542	0.0109312	0.010994	0.00546258	0.0165855	0.0151362	-0.0115827	-0.00697384	-0.000553256	-0.00274882	-0.00546465	0.00487188	0.563626	0.152502	0.215321	0.116547	0.261999	0.205186
SAP155	YFR040W	D2	0.0295583	0.0122281	0.0123733	0.0114028	0.0163906	0.00878886	-0.00179188	-0.00759906	-0.00741439	-0.0121568	-0.00724054	0.0042433	0.395911	0.172241	0.245928	0.260901	0.268745	0.0932139
SCD6	YPR129W	B4	0.0336817	0.034891	0.033772	0.0342802	0.0341562	0.000556189	-0.0408979	-0.038281	-0.0211204	-0.0194684	-0.0299419	0.0112114	0.466076	0.600509	0.904044	1.17238	0.785753	0.31622
SKI3	YPR189W	C3	-0.0362971	-0.0466715	-0.0340814	-0.02681	-0.035965	0.00820772	-0.0396548	-0.0407649	-0.029147	-0.0276365	-0.0343008	0.00686598	-0.33752	-0.472438	-0.47033	-0.431737	-0.428006	0.0631588
SNF8	YPL002C	A8	-0.331714	-0.310765	-0.311757	-0.232046	-0.29657	0.0440855	-0.0821254	-0.0831996	-0.085486	-0.0752112	-0.0815055	0.00442406	-1.54094	-1.61365	-1.87076	-1.73575	-1.69028	0.144703
TAZ1	YPR140W	B9	-0.0018328	-0.0316048	0.00436525	-0.00377666	-0.00821225	0.0159768	-0.0107812	-0.0185796	-0.00708875	-0.00603748	-0.0106218	0.00568185	-0.0200691	-0.342842	0.0800359	-0.0733048	-0.0890451	0.180746
TEL1	YBL088C	H3	-0.0230222	0.000137047	-0.00968585	-0.00984003	-0.0106027	0.00950451	0.00163899	-0.00899315	0.00882627	0.00920488	0.00266925	0.00851853	-0.226848	0.00177488	-0.157574	-0.180795	-0.14086	0.0993526
UBP13	YBL067C	G3	0.0515608	0.0419071	0.0374415	0.0317875	0.0406742	0.0083559	0.00245207	0.0186166	-0.014522	-0.0083343	-0.000446909	0.014516	0.844656	0.781437	1.07801	1.02213	0.931558	0.141114
UBP5	YER144C	C10	0.049677	0.0373262	0.0409722	0.0297405	0.039429	0.00828031	0.0142474	-0.00441146	-0.000401111	-0.00291317	0.00163042	0.00857253	0.797305	0.65967	1.27992	0.913665	0.912639	0.26595
ULA1	YPL003W	A7	0.0087116	-0.0025136	-0.00315134	-0.00368422	-0.00015939	0.00593332	-0.00776752	0.00173967	0.0112229	0.0045519	0.00243675	0.00788002	0.101319	-0.0320067	-0.0540405	-0.0715734	-0.0140753	0.0786145
URA7	YBL039C	F6	0.00488467	-0.00467727	0.0080107	-0.00926651	-0.000262102	0.00807262	-0.0266341	-0.0188434	-0.0203139	-0.0233509	-0.0222856	0.00345354	0.0555418	-0.0587603	0.152161	-0.171108	-0.00554133	0.140055
VPS4	YPR173C	C1	-0.324076	-0.334322	-0.360196	-0.241622	-0.315054	0.05126	-0.0982683	-0.086229	-0.10935	-0.10146	-0.0988268	0.00960352	-1.52268	-1.67259	-1.99426	-1.76918	-1.73968	0.197714
YAP1802	YGR241C	E2	0.00967711	0.00970202	0.013385	0.00782418	0.0101471	0.00233086	-0.0168227	-0.00894343	-0.0109682	-0.00981089	-0.0116363	0.0035557	0.113208	0.134147	0.268986	0.171467	0.171952	0.0690315
YBL036C	YBL036C	F4	0.0374635	0.0293008	0.021495	0.0130654	0.0253312	0.0104581	-0.00209713	0.00301282	-0.00108058	0.00192618	0.000440323	0.00242056	0.535067	0.476641	0.476017	0.305339	0.448266	0.0992269
YBL055C	YBL055C	F9	0.0015655	0.000201819	-0.000480796	-0.00304573	-0.000439802	0.00193438	-0.0239155	-0.0195021	-0.00733753	-0.00724795	-0.0145008	0.00851599	0.017467	0.00261483	-0.00843606	-0.0595306	-0.0119712	0.0334353
YCR099C	YCR099C	C7	0.0225848	-0.000837624	0.00758641	0.000755252	0.0075222	0.0106859	-0.0147216	-0.00989928	-0.0124002	-0.00989638	-0.0117294	0.0023175	0.287418	-0.01078	0.143494	0.015327	0.108865	0.136802
YCR100C	YCR100C	C8	0.0230333	0.0149504	0.0159545	0.0100243	0.0159906	0.00536284	-0.00809093	-0.00733903	-0.00439738	0.00102239	-0.00470124	0.00413522	0.294053	0.214989	0.330063	0.225497	0.26615	0.0551772
YCR101C	YCR101C	C9	0.0161537	-0.000459809	0.00412039	-0.00720228	0.003153	0.00983596	-0.0127182	-0.0144033	-0.0112052	-0.0101119	-0.0121096	0.0018655	0.19683	-0.00593201	0.0753727	-0.135446	0.0327062	0.139673
YLH47	YPR125W	B3	0.0297903	0.0166889	0.0218479	0.0178302	0.0215393	0.00592896	-0.00923704	-0.0153812	-0.0156748	-0.0154421	-0.0139338	0.00313373	0.39973	0.243275	0.486077	0.444857	0.393485	0.106167

## Sheet: Data_SC+Metformin
GeneName	ORFName	well_pos	S1	S2	S3	S4	S_mean	S_std	G1	G2	G3	G4	G_mean	G_std	rS1	rS2	rS3	rS4	rS_mean	rS_std
ALG3	YBL082C	G12	0.0212444	0.0138471	0.00245763	0.01552	0.0132673	0.00787176	-0.00860808	-0.0128343	-0.00757216	-0.00732756	-0.00908553	0.00256008	0.563329	0.328963	0.0570825	0.455434	0.351202	0.218222
APL3	YBL037W	F5	0.00763343	0.0111255	-0.0105631	0.00111429	0.00232752	0.00954283	-0.0173592	-0.0220796	-0.0262427	-0.00460452	-0.0175715	0.00937552	0.168127	0.255191	-0.213881	0.0266162	0.0590133	0.204868
APN2	YBL019W	E11	0.00957139	0.013263	0.00693284	0.00897135	0.00968465	0.00263937	-0.0159849	-0.0170229	-0.00663692	-0.0158127	-0.0138644	0.00484786	0.215723	0.312665	0.170216	0.23758	0.234046	0.0594517
AQY1	YPR192W	C4	0.0107242	0.0110473	0.00618923	0.00128258	0.00731083	0.00459021	-0.0178296	-0.0168229	-0.0123463	-0.00238576	-0.0123461	0.00705498	0.245149	0.253151	0.150508	0.0306985	0.169877	0.103837
ASN1	YPR145W	B11	0.00183446	0.00581984	0.00411949	0.0085523	0.00508152	0.00283198	-0.010878	-0.00781216	-0.00967512	-0.0116881	-0.0100134	0.00168445	0.0378993	0.12536	0.0976155	0.225131	0.121502	0.0781322
AST1	YBL069W	G6	0.00471808	0.0106889	0.00259463	-0.000403018	0.00439964	0.00468969	-0.00831415	-0.0151144	-0.00516377	-0.00756428	-0.00903915	0.00426724	0.100539	0.243847	0.0603625	-0.00945482	0.0988235	0.106831
ATE1	YGL017W	H10	0.00322991	-0.000128791	-0.00217518	0.00454098	0.00136673	0.00307294	-0.00470908	-0.00873031	0.00104597	-0.00628419	-0.0046694	0.00415394	0.0677225	-0.00260395	-0.0479395	0.11321	0.0325972	0.0717808
ATG8	YBL078C	G9	-0.0274451	-0.0224345	-0.0294248	-0.0237365	-0.0257602	0.00323648	-0.0210946	-0.0330901	-0.0236216	-0.0218846	-0.0249227	0.00554627	-0.442374	-0.374441	-0.509405	-0.444365	-0.442646	0.055111
AVT5	YBL089W	H4	-0.0178345	-0.0150525	-0.0145448	-0.0159074	-0.0158348	0.00144685	-0.00656234	-0.0115409	-0.0003169	-0.00415862	-0.00564468	0.00469754	-0.308631	-0.265998	-0.283951	-0.318424	-0.294251	0.0237727
BNA6	YFR047C	D5	0.00877542	0.0103944	0.00940171	-0.000122143	0.00711235	0.00486884	-0.0216982	-0.0214819	-0.0162541	-0.0105199	-0.0174885	0.00528373	0.195899	0.236269	0.238581	-0.00287492	0.166968	0.114912
CDC50	YCR094W	C6	0.0208052	0.0133331	0.0207935	0.0181505	0.0182706	0.00352054	-0.028581	-0.0536872	-0.0314667	-0.0414173	-0.0387881	0.0113531	0.54781	0.314607	0.63382	0.558322	0.51364	0.138108
CDH1	YGL003C	H7	-0.00698335	-0.00303777	-0.00986488	-0.00309988	-0.00574647	0.00330821	-0.0402998	-0.0474532	-0.029042	-0.0216156	-0.0346026	0.0115062	-0.132408	-0.0596817	-0.201071	-0.0705219	-0.115921	0.0651824
CHL1	YPL008W	A5	0.00164565	-0.00318226	-0.00319757	-0.00553593	-0.00256753	0.00301867	-0.0396917	-0.0359572	-0.0254806	-0.0273463	-0.032119	0.00680501	0.0339316	-0.0624336	-0.0697024	-0.12265	-0.0552136	0.0652089
CLB2	YPR119W	B1	-0.0236339	-0.00881638	-0.0127595	-0.0136902	-0.014725	0.0063038	-0.0244321	-0.021784	-0.0051439	-0.00638062	-0.0144351	0.0100854	-0.391455	-0.164229	-0.253137	-0.279671	-0.272123	0.0936279
CLB5	YPR120C	B2	-0.0079021	-0.0148198	-0.025914	-0.02273	-0.0178415	0.00810318	-0.0208773	-0.0233832	-0.0188523	-0.0173709	-0.0201209	0.00260679	-0.148592	-0.262382	-0.460609	-0.429035	-0.325155	0.146349
CTF4	YPR135W	B7	-0.0123541	-0.018944	-0.00555034	-0.00682148	-0.0109175	0.00611209	-0.0712685	-0.0700868	-0.0622931	-0.0618121	-0.0663651	0.00500685	-0.223508	-0.324628	-0.118055	-0.149102	-0.203823	0.0918912
DBF20	YPR111W	A11	-0.00219386	-0.00062831	0.00727724	-0.000296126	0.00103974	0.00423987	0.00386758	0.00281234	0.00715997	0.00724636	0.00527156	0.00227192	-0.0435156	-0.0126397	0.179476	-0.00695582	0.0290914	0.101535
DIE2	YGR227W	D9	0.0123096	0.00364153	-0.0069864	-0.0020594	0.00172632	0.00828484	-0.0135498	-0.0172541	-0.0113544	-0.00755582	-0.0124285	0.00405959	0.287086	0.0765804	-0.146458	-0.0474012	0.0424517	0.186879
DUG1	YFR044C	D4	0.0120778	0.00542076	0.00253067	0.0117571	0.0079466	0.00473636	-0.0129578	-0.0223521	-0.0202883	-0.0218459	-0.019361	0.00435824	0.280845	0.116243	0.0588299	0.324527	0.195111	0.12766
ERP6	YGL002W	H6	0.00432804	0.00893932	0.00284446	0.00121888	0.00433267	0.00332324	0.00793979	0.0109561	-0.00113066	-0.0129683	0.00119921	0.0107514	0.0918333	0.199639	0.0663717	0.0291513	0.0967488	0.0732637
FMT1	YBL013W	E7	-0.0177921	-0.0149082	-0.0222987	-0.0134491	-0.017112	0.00390036	-0.0249302	-0.0279913	-0.024568	-0.0224975	-0.0249968	0.00226582	-0.308	-0.263756	-0.407743	-0.275366	-0.313716	0.0654227
FUS3	YBL016W	E8	-0.00821111	-0.00208445	-0.00202344	-0.00298809	-0.00382677	0.00295599	-0.0431899	-0.0531586	-0.0296101	-0.0194351	-0.0363484	0.014842	-0.153977	-0.0413328	-0.0446689	-0.0680634	-0.0770106	0.0526714
GDB1	YPR184W	C2	-0.00253552	-0.0126815	-0.0192548	-0.0118989	-0.0115927	0.0068804	-0.0021785	-0.00353692	0.00181243	0.0014511	-0.000612974	0.00265476	-0.0501253	-0.228516	-0.360956	-0.247229	-0.221707	0.128489
HAP3	YBL021C	E12	-0.0881093	-0.0851556	-0.0697299	-0.0928467	-0.0839604	0.0100019	-0.0488775	-0.0477991	-0.0277504	-0.034335	-0.0396905	0.0103505	-1.0247	-1.00208	-0.945552	-1.15956	-1.03297	0.0907163
HAT1	YPL001W	A9	0.00804031	0.0037389	0.00674059	0.00265712	0.00529423	0.00251703	-0.00447319	-0.00846758	-0.000190685	0.00385496	-0.00231912	0.00532582	0.177933	0.0787109	0.165083	0.0646791	0.121602	0.0581483
HIR1	YBL008W	E6	-0.0197896	-0.0174096	-0.0228686	-0.0218019	-0.0204674	0.00240528	-0.0166838	-0.0200124	-0.0194814	-0.0207383	-0.019229	0.00177329	-0.337326	-0.301919	-0.416263	-0.414688	-0.367549	0.0572013
HST2	YPL015C	A2	0.00884492	0.00441433	-0.0021396	-0.00429327	0.0017066	0.0060299	-0.00722572	-0.00743504	0.00629755	0.00607546	-0.000571939	0.00780497	0.197615	0.093615	-0.0471736	-0.0963986	0.0369143	0.134018
HSV2	YGR223C	D8	0.00399746	0.000496411	0.00108007	-0.00277131	0.000700657	0.00277544	-0.0277536	-0.0235734	-0.0238181	-0.0219908	-0.024284	0.00245075	0.0845135	0.0101005	0.024686	-0.0632784	0.0140054	0.060755
HTA2	YBL003C	E5	0.00206599	0.00537415	0.00614511	0.000458759	0.003511	0.00269655	0.00280402	-0.00334582	-0.000517344	-0.00310984	-0.00104224	0.00286651	0.0427865	0.115184	0.149351	0.0108724	0.0795485	0.0637969
HXK1	YFR053C	D6	0.0149061	0.0122535	0.0142457	0.00846183	0.0124668	0.00289827	-0.00724839	-0.0179922	-0.0128394	-0.00829263	-0.0115932	0.0049082	0.359812	0.285109	0.388038	0.222464	0.313855	0.0748193
IRC5	YFR038W	D1	0.00194084	0.00128358	-0.0022461	-0.00416579	-0.000796867	0.00290249	-0.0106229	-0.0110748	-0.0100094	-0.00464208	-0.00908728	0.00299545	0.0401419	0.0263293	-0.0494645	-0.0936662	-0.0191649	0.0633917
KAR3	YPR141C	B10	-0.00579039	-0.0029452	0.00188332	-0.00290322	-0.00243887	0.00318256	-0.0365221	-0.05118	-0.0350023	-0.0316224	-0.0385817	0.00864492	-0.110995	-0.0579146	0.0434486	-0.0661928	-0.0479134	0.0652187
KIP1	YBL063W	G1	0.00585414	0.00559083	0.00413636	-0.00310149	0.00311996	0.00421586	-0.00417341	0.00529327	0.00226016	0.011771	0.00378775	0.00662601	0.126336	0.120118	0.0980356	-0.0705575	0.0684831	0.0934858
LSC2	YGR244C	E4	-0.0493956	-0.0600446	-0.0331034	-0.0514415	-0.0484963	0.0112515	-0.0199492	-0.028286	-0.0185087	-0.0269254	-0.0234173	0.00490349	-0.693847	-0.795515	-0.5581	-0.794143	-0.710401	0.112141
MAP2	YBL091C	H5	-0.00274649	-0.00675049	0.00768789	0.00369248	0.000470848	0.00645403	0.0424676	0.0496705	0.0183677	0.011661	0.0305417	0.0183741	-0.054185	-0.128095	0.190632	0.0910594	0.0248527	0.143185
MPC3	YGR243W	E3	0.00882637	0.00832073	0.00172654	-0.000349054	0.00463115	0.00463509	-0.0084949	-0.0100424	-0.00932876	0.0020596	-0.0064516	0.00570927	0.197156	0.184464	0.0397587	-0.00819399	0.103296	0.103062
MRPL9	YGR220C	D7	-0.0755275	-0.0678876	-0.0466615	-0.0502741	-0.0600877	0.0138539	-0.0188888	-0.0276263	-0.0149144	-0.0204176	-0.0204618	0.00530973	-0.928683	-0.864728	-0.719516	-0.781627	-0.823639	0.0918861
MRPS16	YPL013C	A3	-0.0511989	-0.0533495	-0.0374659	-0.0458644	-0.0469697	0.00707419	-0.0322054	-0.0374171	-0.00955653	-0.0143226	-0.0233754	0.0135161	-0.711949	-0.732389	-0.612933	-0.732888	-0.69754	0.057242
MSH3	YCR092C	C5	0.00648592	0.012831	1.1805e-05	-0.00173062	0.00439952	0.0066401	-0.0159558	-0.0168852	-0.0149087	-0.0121179	-0.0149669	0.00206382	0.140976	0.300779	0.000266548	-0.0399828	0.10051	0.154415
NAS6	YGR232W	D11	-0.00364605	-6.71639e-05	-0.00419333	-0.00195737	-0.00246598	0.00186094	-0.00961682	-0.0109649	-0.00678616	-0.00761032	-0.00874456	0.00189848	-0.0713123	-0.00135879	-0.0904523	-0.0451049	-0.0520571	0.0385729
NCL1	YBL024W	F2	0.0150823	0.00872847	0.00604009	0.00331269	0.00829088	0.00503861	-0.000414044	-0.00147605	-0.00451465	-0.0101934	-0.00414955	0.004388	0.364943	0.194441	0.146602	0.0813015	0.196822	0.121295
NUP170	YBL079W	G10	-0.0111197	-0.000855142	-0.0114216	-0.0121567	-0.00888828	0.0053731	-0.019903	-0.0282866	-0.0221676	-0.0241395	-0.0236242	0.00355775	-0.203292	-0.0171639	-0.229409	-0.251963	-0.175457	0.107386
PEP1	YBL017C	E9	-0.0124091	-0.0104074	-0.00750262	0.000730917	-0.00739703	0.00578092	-0.0416969	-0.0473814	-0.0311021	-0.0315793	-0.0379399	0.00796806	-0.224399	-0.191193	-0.156474	0.0173788	-0.138672	0.107667
PET112	YBL080C	G11	-0.0702525	-0.0624814	-0.0540863	-0.0574498	-0.0610675	0.00702821	-0.0330371	-0.0331804	-0.0116057	-0.0257857	-0.0259022	0.0101371	-0.885515	-0.817538	-0.797986	-0.856187	-0.839306	0.0391641
PFK1	YGR240C	E1	-0.042472	-0.0449294	-0.0512203	-0.00968986	-0.0370779	0.0186266	-0.139169	-0.123405	-0.146808	-0.153762	-0.140786	0.0130303	-0.621134	-0.646884	-0.768421	-0.205715	-0.560538	0.245114
PHB2	YGR231C	D10	-0.0244777	-0.0237864	-0.0208995	-0.0326998	-0.0254658	0.00506552	-0.0231001	-0.0250957	-0.020655	-0.0146426	-0.0208733	0.00453347	-0.402954	-0.393087	-0.386507	-0.571418	-0.438492	0.088875
PHO81	YGR233C	D12	-0.00907798	-0.00961894	-0.00405197	-0.00761242	-0.00759033	0.00250658	-0.00347561	-0.00620003	0.000877653	-0.00138863	-0.00254665	0.00301535	-0.168931	-0.177922	-0.0875327	-0.165035	-0.149855	0.0418974
PIM1	YBL022C	F1	-0.018053	-0.0179366	0.00490602	0.0062338	-0.00621246	0.013616	-0.0307291	-0.0277771	-0.0268841	-0.0266909	-0.0280203	0.00186682	-0.31188	-0.309777	0.117387	0.158924	-0.0863365	0.259777
PMC1	YGL006W	H9	-0.0196848	-0.023779	-0.0237129	-0.0208025	-0.0219948	0.0020731	-0.0156672	-0.0207394	-0.00985647	-0.0203746	-0.0166594	0.00508962	-0.335808	-0.392987	-0.428756	-0.399005	-0.389139	0.0388409
PRS4	YBL068W	G4	0.00686876	0.00970149	0.0079026	0.00502305	0.00737397	0.00195609	-0.0141915	-0.018955	-0.00994018	-0.0132547	-0.0140853	0.00372369	0.149952	0.218658	0.196515	0.126017	0.172785	0.0423321
PRX1	YBL064C	G2	0.00517952	0.00547755	0.00153527	-0.00155001	0.00266059	0.00333045	-0.00918614	-0.00969103	-0.00330465	-0.00549783	-0.00691991	0.00304999	0.110937	0.117536	0.0352755	-0.035884	0.056966	0.0722799
PTC3	YBL056W	F10	-0.00247125	0.00621706	-0.000627842	0.00425645	0.0018436	0.00406919	-0.0227742	-0.0296116	-0.0156088	-0.0173062	-0.0213252	0.00631385	-0.0488853	0.134517	-0.0140748	0.105727	0.0443211	0.0894494
PTH2	YBL057C	F11	0.0103845	0.0135712	0.00815198	0.00534419	0.00936298	0.00348187	-0.0156158	-0.0189798	-0.0147507	-0.012244	-0.0153976	0.00278349	0.236388	0.321233	0.203391	0.13464	0.223913	0.0774974
RPL19b	YBL027W	F3	-0.0330284	-0.026325	-0.0227887	-0.0305289	-0.0281678	0.00452883	-0.028554	-0.0337066	-0.0257052	-0.0253984	-0.0283411	0.00384889	-0.512576	-0.427188	-0.415073	-0.542096	-0.474233	0.062686
RPL22b	YFL034C-A	C11	0.00381062	0.00682598	0.0065026	0.012762	0.00747531	0.0037748	-0.0230555	-0.0195882	-0.0153468	-0.0127314	-0.0176805	0.00456326	0.0804001	0.14872	0.158766	0.357844	0.186433	0.119461
RPL23a	YBL087C	H2	0.0138552	0.00990198	-0.000417684	0.00219131	0.00638269	0.00663415	-0.0212783	-0.0219965	-0.0194987	-0.0242466	-0.021755	0.00196504	0.329736	0.223722	-0.00938552	0.0530337	0.149277	0.155504
RPL29	YFR032C-A	C12	-0.00383993	-0.00866933	-0.0163579	-0.00452201	-0.0083473	0.00575103	-0.0242525	-0.0260279	-0.0200082	-0.02243	-0.0231797	0.00257447	-0.0749657	-0.1617	-0.314299	-0.101283	-0.163062	0.107164
RPN14	YGL004C	H8	0.00805876	0.00521668	0.00651688	0.00400123	0.00594839	0.001742	-0.0102187	-0.0118946	-0.00827729	-0.0161937	-0.0116461	0.00337288	0.17838	0.111613	0.159144	0.0990629	0.13705	0.0377994
RPS23b	YPR132W	B6	0.00442307	0.00709347	0.00859583	0.00393469	0.00601176	0.00221251	-0.00848591	-0.00504844	-0.00718398	-0.00455719	-0.00631888	0.00184047	0.0939473	0.155023	0.215747	0.0973325	0.140513	0.0574562
RQC2	YPL009C	A4	0.00592406	0.00624231	0.00269751	0.00209155	0.00423886	0.0021479	-0.00547925	-0.00795193	-0.00363324	-0.0051108	-0.0055438	0.00179267	0.127946	0.135102	0.0628328	0.0505572	0.0941095	0.0435902
SAP155	YFR040W	D2	0.00939331	0.0119753	0.00395423	0.00389945	0.00730557	0.00404136	-0.0183123	-0.0162056	-0.0143641	-0.0177837	-0.0166664	0.00177675	0.211254	0.277646	0.0935104	0.0964175	0.169707	0.0904697
SCD6	YPR129W	B4	0.020569	0.0158806	0.0269234	0.0194953	0.0207171	0.004598	-0.0330127	-0.0390798	-0.0270304	-0.01758	-0.0291757	0.0091629	0.539564	0.387866	0.936053	0.615313	0.619699	0.231133
SKI3	YPR189W	C3	-0.0199968	-0.0216607	-0.0225954	-0.0251585	-0.0223528	0.0021572	-0.0350543	-0.0407814	-0.035872	-0.0297162	-0.035356	0.00453136	-0.340319	-0.363611	-0.412188	-0.46563	-0.395437	0.0555534
SNF8	YPL002C	A8	-0.157247	-0.168264	-0.141558	-0.142887	-0.152489	0.0126908	-0.085307	-0.0928691	-0.0874266	-0.0890594	-0.0886655	0.00319582	-1.4322	-1.48307	-1.43409	-1.47431	-1.45592	0.0265491
TAZ1	YPR140W	B9	-0.00232451	-0.00290165	0.00342188	0.00081489	-0.00024735	0.00294117	-0.0110918	-0.0103142	-0.00985185	-0.0035737	-0.00870789	0.00346082	-0.0460483	-0.0570824	0.0804001	0.0193949	-0.000833937	0.0638133
TEL1	YBL088C	H3	-0.000432642	-0.00589796	-0.00392631	-0.00415778	-0.00360367	0.00228985	0.00259437	-0.000975962	0.00653358	0.00369761	0.0029624	0.00310591	-0.00873273	-0.112795	-0.0849301	-0.0934941	-0.0749879	0.0456816
UBP13	YBL067C	G3	0.0183008	0.0244683	0.0202802	0.0133141	0.0190908	0.00463056	-0.0208376	-0.024493	-0.0185211	-0.0214233	-0.0213188	0.00245936	0.463645	0.683894	0.61221	0.37663	0.534095	0.139404
UBP5	YER144C	C10	0.0214847	0.0207182	0.013283	0.0109966	0.0166206	0.00526684	-0.017767	-0.0158751	-0.016002	-0.0114131	-0.0152643	0.00270878	0.571924	0.543751	0.356503	0.300031	0.443052	0.135023
ULA1	YPL003W	A7	0.00318143	-0.00146465	-0.00286678	-0.00192217	-0.000768044	0.00269693	-0.00654261	-0.003946	0.00123614	0.00638145	-0.000717753	0.00573198	0.0666712	-0.0292203	-0.0627128	-0.0443116	-0.0173934	0.0576922
URA7	YBL039C	F6	0.0022744	0.00288881	0.000814993	-0.00572294	6.38157e-05	0.00395466	-0.0235119	-0.0240883	-0.0220654	-0.0172968	-0.0217406	0.00308234	0.047206	0.0602628	0.0185708	-0.126542	-0.000125577	0.0860576
VPS4	YPR173C	C1	-0.13531	-0.133743	-0.164186	-0.119037	-0.138069	0.0188912	-0.106274	-0.113266	-0.0873484	-0.107117	-0.103501	0.0112104	-1.31993	-1.31038	-1.54898	-1.33654	-1.37896	0.113865
YAP1802	YGR241C	E2	0.00527715	0.00393272	-0.00144569	-0.00212998	0.00140855	0.0037419	-0.0149288	-0.0237797	-0.0152683	-0.0256715	-0.019912	0.0056133	0.113151	0.0829651	-0.0321169	-0.0489866	0.0287531	0.081262
YBL036C	YBL036C	F4	0.0131776	0.0153137	0.010944	0.00693665	0.011593	0.00358039	-0.000492875	-0.012037	0.000731375	-0.0028463	-0.0036612	0.00577786	0.310815	0.371094	0.283788	0.178536	0.286058	0.080437
YBL055C	YBL055C	F9	0.00385819	0.00442691	0.00213088	-0.00318403	0.00180799	0.00346826	-0.0130725	-0.0156102	-0.00469865	-0.00436344	-0.00943618	0.00575956	0.0814458	0.0938946	0.0493027	-0.0723688	0.0380686	0.0759841
YCR099C	YCR099C	C7	0.0052457	0.00696579	0.00182749	0.000678966	0.00367949	0.00292608	-0.0108483	-0.0108666	-0.0107262	-0.00807778	-0.0101297	0.00136939	0.112437	0.15201	0.042133	0.0161336	0.0806784	0.0625794
YCR100C	YCR100C	C8	0.00737317	0.00661188	0.00350097	-0.003299	0.00354676	0.00486151	-0.0112138	-0.0119942	-0.0013228	0.00122196	-0.00582722	0.00675841	0.161904	0.143703	0.0823371	-0.0748863	0.0782645	0.107625
YCR101C	YCR101C	C9	0.00356078	1.21772e-05	-0.00368545	-0.00676307	-0.00171889	0.00447894	-0.0074752	-0.00923946	-0.0081857	-0.0044361	-0.00733411	0.00206349	0.0749261	0.000246554	-0.0799227	-0.147915	-0.0381663	0.096702
YLH47	YPR125W	B3	0.0107837	0.0138271	0.00846262	0.00626701	0.0098351	0.00323783	-0.0166994	-0.0192003	-0.0159199	-0.0135254	-0.0163363	0.0023387	0.246692	0.3284	0.212023	0.159842	0.236739	0.070769
